# Supplementary material for: Preparation and Characterization of Ternary Complexes to Improve the Solubility and Dissolution Performance of a Proteolysis-Targeting Chimera Drug
Source: Pharmaceutics. 2025 May 20;17(5):671. doi: 10.3390/pharmaceutics17050671 (PMC12115006; doi:10.3390/pharmaceutics17050671)
Supplement: Supplementary file 1 [file pharmaceutics-17-00671-s001.zip]

Archive with 1 entries (1 files):
- pharmaceutics-3591857-supplementary.pdf
